# Supplementary material for: SVIP is a molecular determinant of lysosomal dynamic stability, neurodegeneration and lifespan
Source: Nat Commun. 2021 Jan 21;12:513. doi: 10.1038/s41467-020-20796-8 (PMC7820495; doi:10.1038/s41467-020-20796-8)
Supplement: Supplementary file 7 — Source Data [file 41467_2020_20796_MOESM7_ESM.xlsx]

## Sheet: Fig 1E
Mander's correlation coefficient			Statistical analysis
tM1 (SVIP)	tM2 (Spin)		Table Analyzed	SVIP Spin coloc
0.8201	0.7437
0.8252	0.7211		Column B	tM2 (Spin)
0.4402	0.5278		vs.	vs.
0.9826	0.6721		Column A	tM1 (SVIP)
0.9698	0.6549
0.9524	0.6035		Unpaired t test
0.8668	0.4635		P value	0.0018
0.8977	0.5251		P value summary	**
0.991	0.8682		Significantly different (P < 0.05)?	Yes
0.9414	0.6847		One- or two-tailed P value?	Two-tailed
0.9342	0.6496		t, df	t=3.480, df=26
0.794	0.5647
0.443	0.4891		How big is the difference?
0.6645	0.5391		Mean of column A	0.8231
			Mean of column B	0.6219
			Difference between means (B - A) ± SEM	-0.2011 ± 0.05779
			95% confidence interval	-0.3199 to -0.08234
			R squared (eta squared)	0.3178
			F test to compare variances
			F, DFn, Dfd	2.682, 13, 13
			P value	0.0869
			P value summary	ns
			Significantly different (P < 0.05)?	No
			Data analyzed
			Sample size, column A	14
			Sample size, column B	14

## Sheet: Fig 1H
nuclear:cytoplasm VCP intensity				nuclear:cytoplasm VCP intensity comparisons
Control	mhc>SVIP	mhc>SVIPRR		Number of families	1
3.38587	0.412213	2.15696		Number of comparisons per family	3
2.67749	0.347887	1.92948		Alpha	0.05
2.10711	0.301485	2.07512
1.90481	0.524803	2.17291		Tukey's multiple comparisons test	Mean Diff.	95.00% CI of diff.	Significant?	Summary	Adjusted P Value
2.6552	0.238965	2.04154		Control vs. mhc>SVIP	2.33	1.931 to 2.730	Yes	****	<0.0001	A-B
3.18673	0.602735	2.2681		Control vs. mhc>SVIPRR	0.6023	0.2130 to 0.9916	Yes	**	0.002	A-C
2.51823	0.701708	2.84983		mhc>SVIP vs. mhc>SVIPRR	-1.728	-2.128 to -1.328	Yes	****	<0.0001	B-C
3.20802	0.472991	1.76033
2.93769	0.354091	1.97177		Test details	Mean 1	Mean 2	Mean Diff.	SE of diff.	n1	n2	q	DF
3.12026		2.45264		Control vs. mhc>SVIP	2.77	0.4397	2.33	0.161	10	9	20.48	26
				Control vs. mhc>SVIPRR	2.77	2.168	0.6023	0.1567	10	10	5.437	26
				mhc>SVIP vs. mhc>SVIPRR	0.4397	2.168	-1.728	0.161	9	10	15.18	26
Green/red				Green/red comparisons
Control	mhc>SVIP	mhc>SVIPRR		Number of families	1
0.479541	0.881996	0.476329		Number of comparisons per family	3
0.762728	1.12912	0.129466		Alpha	0.05
0.579228	0.916321	0.377538
0.493909	0.962617	0.158951		Tukey's multiple comparisons test	Mean Diff.	95.00% CI of diff.	Significant?	Summary	Adjusted P Value
0.477999	0.88072	0.150528		Control vs. mhc>SVIP	-0.4791	-0.6434 to -0.3149	Yes	****	<0.0001	A-B
0.427763	1.15093	0.160089		Control vs. mhc>SVIPRR	0.2586	0.09432 to 0.4228	Yes	**	0.0016	A-C
0.478413	1.40614	0.382445		mhc>SVIP vs. mhc>SVIPRR	0.7377	0.5734 to 0.9019	Yes	****	<0.0001	B-C
0.47097	0.748287	0.231691
0.438964	0.99533	0.295614		Test details	Mean 1	Mean 2	Mean Diff.	SE of diff.	n1	n2	q	DF
0.443288	0.772607	0.104609		Control vs. mhc>SVIP	0.5053	0.9844	-0.4791	0.06624	10	10	10.23	27
				Control vs. mhc>SVIPRR	0.5053	0.2467	0.2586	0.06624	10	10	5.52	27
				mhc>SVIP vs. mhc>SVIPRR	0.9844	0.2467	0.7377	0.06624	10	10	15.75	27

## Sheet: Fig 2B
Control
# tubules	#junctions	j/t		# of tubules comparison
207	105	0.507246		Number of families	1
69	32	0.463768		Number of comparisons per family	6
172	75	0.436047		Alpha	0.05
105	55	0.52381		Tukey's multiple comparisons test	Mean Diff.	95.00% CI of diff.	Significant?	Summary	Adjusted P Value
115	48	0.417391		Control vs. SVIPKO	98.5	-27.23 to 224.2	No	ns	0.1685	A-B
266	77	0.289474		Control vs. SVIPo/e	-305.9	-431.6 to -180.2	Yes	****	<0.0001	A-C
140	51	0.364286		Control vs. SVIPRR	79.58	-53.78 to 212.9	No	ns	0.3858	A-D
291	123	0.42268		SVIPKO vs. SVIPo/e	-404.4	-530.1 to -278.7	Yes	****	<0.0001	B-C
135	62	0.459259		SVIPKO vs. SVIPRR	-18.93	-152.3 to 114.4	No	ns	0.9805	B-D
192	97	0.505208		SVIPo/e vs. SVIPRR	385.5	252.1 to 518.8	Yes	****	<0.0001	C-D
SVIP-KO				Test details	Mean 1	Mean 2	Mean Diff.	SE of diff.	n1	n2	q	DF
# tubules	#junctions	j/t		Control vs. SVIPKO	169.2	70.7	98.5	46.55	10	10	2.992	34
70	12	0.171429		Control vs. SVIPo/e	169.2	475.1	-305.9	46.55	10	10	9.293	34
71	10	0.140845		Control vs. SVIPRR	169.2	89.63	79.58	49.38	10	8	2.279	34
174	43	0.247126		SVIPKO vs. SVIPo/e	70.7	475.1	-404.4	46.55	10	10	12.29	34
35	4	0.114286		SVIPKO vs. SVIPRR	70.7	89.63	-18.93	49.38	10	8	0.542	34
44	0	0		SVIPo/e vs. SVIPRR	475.1	89.63	385.5	49.38	10	8	11.04	34
104	28	0.269231
54	10	0.185185
48	10	0.208333
60	11	0.183333		Junctions/tubule comparison
47	12	0.255319		Number of families	1
				Number of comparisons per family	6
Rescue				Alpha	0.05
# tubules	#junctions	j/t
231	108	0.467532		Tukey's multiple comparisons test	Mean Diff.	95.00% CI of diff.	Significant?	Summary	Adjusted P Value
515	230	0.446602		Control vs. SVIPKO	0.2614	0.1747 to 0.3481	Yes	****	<0.0001	A-B
420	178	0.42381		Control vs. Rescue	-0.03264	-0.1193 to 0.05404	No	ns	0.7407	A-C
402	174	0.432836		Control vs. SVIPRR	0.162	0.07003 to 0.2539	Yes	***	0.0002	A-D
440	200	0.454545		SVIPKO vs. Rescue	-0.2941	-0.3807 to -0.2074	Yes	****	<0.0001	B-C
902	404	0.447894		SVIPKO vs. SVIPRR	-0.09944	-0.1914 to -0.007497	Yes	*	0.0299	B-D
392	176	0.44898		Rescue vs. SVIPRR	0.1946	0.1027 to 0.2866	Yes	****	<0.0001	C-D
640	335	0.523438
467	273	0.584582		Test details	Mean 1	Mean 2	Mean Diff.	SE of diff.	n1	n2	q	DF
342	166	0.48538		Control vs. SVIPKO	0.4389	0.1775	0.2614	0.0321	10	10	11.52	34
				Control vs. Rescue	0.4389	0.4716	-0.03264	0.0321	10	10	1.438	34
SVIP-RR				Control vs. SVIPRR	0.4389	0.2769	0.162	0.03404	10	8	6.729	34
# tubules	#junctions	j/t		SVIPKO vs. Rescue	0.1775	0.4716	-0.2941	0.0321	10	10	12.96	34
110	36	0.327273		SVIPKO vs. SVIPRR	0.1775	0.2769	-0.09944	0.03404	10	8	4.131	34
96	28	0.291667		Rescue vs. SVIPRR	0.4716	0.2769	0.1946	0.03404	10	8	8.085	34
94	25	0.265957
60	12	0.2
80	13	0.1625
94	34	0.361702
64	13	0.203125
119	48	0.403361

## Sheet: Fig 2C
Adult control				# of tubules comparisons
# tubules	#junctions	j/t
122	41	0.336066		Table Analyzed	Adult # of tubules
110	31	0.281818
101	41	0.405941		Column B	SVIPKO
193	85	0.440415		vs.	vs.
105	47	0.447619		Column A	Control
133	55	0.413534
225	87	0.386667		Unpaired t test
184	77	0.418478		P value	0.229
				P value summary	ns
Adult SVIP-KO				Significantly different (P < 0.05)?	No
# tubules	#junctions	j/t		One- or two-tailed P value?	Two-tailed
84	26	0.309524		t, df	t=1.258, df=14
74	20	0.27027
72	17	0.236111		How big is the difference?
61	13	0.213115		Mean of column A	146.6
55	1	0.0181818		Mean of column B	112.5
179	51	0.284916		Difference between means (B - A) ± SEM	-34.13 ± 27.13
187	44	0.235294		95% confidence interval	-92.30 to 24.05
188	56	0.297872		R squared (eta squared)	0.1016
				F test to compare variances
				F, DFn, Dfd	1.635, 7, 7
				P value	0.5323
				P value summary	ns
				Significantly different (P < 0.05)?	No
				Data analyzed
				Sample size, column A	8
				Sample size, column B	8
				junctions/tubule comparison
				Table Analyzed	Adult junctions/tubule
				Column B	SVIPKO
				vs.	vs.
				Column A	Control
				Unpaired t test
				P value	0.0011
				P value summary	**
				Significantly different (P < 0.05)?	Yes
				One- or two-tailed P value?	Two-tailed
				t, df	t=4.113, df=14
				How big is the difference?
				Mean of column A	0.3913
				Mean of column B	0.2332
				Difference between means (B - A) ± SEM	-0.1582 ± 0.03845
				95% confidence interval	-0.2406 to -0.07569
				R squared (eta squared)	0.5472
				F test to compare variances
				F, DFn, Dfd	2.748, 7, 7
				P value	0.2057
				P value summary	ns
				Significantly different (P < 0.05)?	No
				Data analyzed
				Sample size, column A	8
				Sample size, column B	8

## Sheet: Fig 2D
GFP fluorescence			Statistical analysis
WT	SVIPKO		Table Analyzed	Data 1
0.386	2.423
2.034	2.638		Column B	SVIPKO
0.879	3.064		vs.	vs.
0.536	1.764		Column A	WT
1.259	3.938
1.208	3.374		Unpaired t test
	2.084		P value	0.001
			P value summary	***
			Significantly different (P < 0.05)?	Yes
			One- or two-tailed P value?	Two-tailed
			t, df	t=4.454, df=11
			How big is the difference?
			Mean of column A	1.05
			Mean of column B	2.755
			Difference between means (B - A) ± SEM	1.705 ± 0.3827
			95% confidence interval	0.8623 to 2.547
			R squared (eta squared)	0.6433
			F test to compare variances
			F, DFn, Dfd	1.616, 6, 5
			P value	0.615
			P value summary	ns
			Significantly different (P < 0.05)?	No
			Data analyzed
			Sample size, column A	6
			Sample size, column B	7

## Sheet: Fig 2F
SVIP-KO FKBP DMSO				Statistical analysis
# tubules	#junctions	j/t		Table Analyzed	FKBP # of tubules
79	20	0.253165
92	23	0.25		Column B	dimerizer
66	20	0.30303		vs.	vs.
50	8	0.16		Column A	Control
46	5	0.108696
				Unpaired t test
SVIP-KO FKBP BB				P value	0.001
# tubules	#junctions	j/t		P value summary	**
250	97	0.388		Significantly different (P < 0.05)?	Yes
240	73	0.304167		One- or two-tailed P value?	Two-tailed
122	13	0.106557		t, df	t=4.562, df=10
128	42	0.328125
205	70	0.341463		How big is the difference?
291	107	0.367698		Mean of column A	66.6
302	82	0.271523		Mean of column B	219.7
				Difference between means (B - A) ± SEM	153.1 ± 33.56
				95% confidence interval	78.33 to 227.9
				R squared (eta squared)	0.6754
				F test to compare variances
				F, DFn, Dfd	13.94, 6, 4
				P value	0.0235
				P value summary	*
				Significantly different (P < 0.05)?	Yes
				Data analyzed
				Sample size, column A	5
				Sample size, column B	7

## Sheet: Fig. 3A
% WT			descriptive statistics
Time (days) Percent survival			name	no_subjects	days	std_err	95_ci	at_25	at_50	at_75	at_90	at_100	95_median_ci	at_inter_25	at_inter_50	at_inter_75	at_inter_90	at_inter_100
0.000000 100.000000			WT	90	55.31	1.46	52.46 ~ 58.16	50	61	64	66	69	57.0 ~ 61.0	49.87	60.22	63.83	66	69
1.000000 100.000000			SVIP-KO	100	42.14	1	40.18 ~ 44.10	40	44	48	52	52	42.0 ~ 42.0	40	42.46	47.45	50.75	52
2.000000 100.000000			rescue	79	53.32	1.52	50.35 ~ 56.29	48	56	62	70	70	54.0 ~ 56.0	47.1	55.3	60.64	68.03	70
3.000000 98.888889
4.000000 98.888889			log-rank test
5.000000 98.888889			condition	chi	pvalue	corrected_pvalue
6.000000 98.888889			WT v.s. SVIP-KO	102.24	0	0
7.000000 97.777778			WT v.s. rescue	0.41	0.5218	1
8.000000 97.777778			SVIP-KO v.s. WT	102.24	0	0
9.000000 97.777778			SVIP-KO v.s. rescue	81.75	0	0
10.000000 97.777778			rescue v.s. WT	0.41	0.5218	1
11.000000 97.777778			rescue v.s. SVIP-KO	81.75	0	0
12.000000 97.777778
13.000000 97.777778
14.000000 96.666667
15.000000 96.666667
16.000000 96.666667
17.000000 96.666667
18.000000 96.666667
19.000000 95.555556
20.000000 95.555556
21.000000 95.555556
22.000000 94.444444
23.000000 94.444444
24.000000 94.444444
25.000000 94.444444
26.000000 94.444444
27.000000 94.444444
28.000000 93.333333
29.000000 93.333333
30.000000 93.333333
31.000000 92.222222
32.000000 92.222222
33.000000 92.222222
34.000000 92.222222
35.000000 90.000000
36.000000 88.888889
37.000000 88.888889
38.000000 88.888889
39.000000 88.888889
40.000000 88.888889
41.000000 86.666667
42.000000 86.666667
43.000000 86.666667
44.000000 86.666667
45.000000 85.555556
46.000000 81.111111
47.000000 81.111111
48.000000 78.888889
49.000000 78.888889
50.000000 74.444444
51.000000 73.333333
52.000000 73.333333
53.000000 67.777778
54.000000 67.777778
55.000000 62.222222
56.000000 61.111111
57.000000 60.000000
58.000000 56.666667
59.000000 54.444444
60.000000 52.222222
61.000000 42.222222
62.000000 33.333333
63.000000 33.333333
64.000000 23.333333
65.000000 13.333333
66.000000 10.000000
67.000000 10.000000
68.000000 10.000000
69.000000 0.000000
% SVIP-KO
Time (days) Percent survival
0.000000 100.000000
2.000000 99.000000
4.000000 99.000000
6.000000 98.000000
8.000000 97.000000
10.000000 97.000000
12.000000 97.000000
14.000000 94.000000
16.000000 94.000000
18.000000 94.000000
20.000000 94.000000
22.000000 94.000000
24.000000 94.000000
26.000000 94.000000
28.000000 93.000000
30.000000 92.000000
32.000000 89.000000
34.000000 86.000000
36.000000 83.000000
38.000000 80.000000
40.000000 75.000000
42.000000 53.000000
44.000000 40.000000
46.000000 33.000000
48.000000 22.000000
50.000000 16.000000
52.000000 0.000000
% rescue
Time (days) Percent survival
0.000000 100.000000
2.000000 100.000000
4.000000 100.000000
6.000000 100.000000
8.000000 97.468354
10.000000 97.468354
12.000000 97.468354
14.000000 97.468354
16.000000 97.468354
18.000000 97.468354
20.000000 96.202532
22.000000 96.202532
24.000000 96.202532
26.000000 93.670886
28.000000 92.405063
30.000000 91.139241
32.000000 89.873418
34.000000 89.873418
36.000000 89.873418
38.000000 84.810127
40.000000 82.278481
42.000000 81.012658
44.000000 81.012658
46.000000 78.481013
48.000000 72.151899
50.000000 70.886076
52.000000 70.886076
54.000000 58.227848
56.000000 45.569620
58.000000 37.974684
60.000000 27.848101
62.000000 18.987342
64.000000 13.924051
66.000000 11.392405
68.000000 10.126582
70.000000 0.000000

## Sheet: Fig 3B
					Statistical analysis
Age (weeks)	WT				Age (weeks)	Discovery?	P value	Mean of WT	Mean of SVIPKO	Difference	SE of difference	t ratio	df	q value
1	100	100	100		1	Yes	0.002192	100	88.33	11.67	1.667	7	4	0.002952
2	95	100	95		2	Yes	0.004813	96.67	83.33	13.33	2.357	5.657	4	0.004861
3	95	95	95		3	Yes	2.3e-05	95	30	65	2.887	22.52	4	9.3e-05
4	55	70	65		4	Yes	0.000137	63.33	0	63.33	4.41	14.36	4	0.000276
Age (weeks)	SVIPKO
1	90	90	85
2	85	80	85
3	25	35	30
4	0	0	0

## Sheet: Fig 3C
WT		Statistical analysis
% climbing		Number of families	1
95		Number of comparisons per family	3
96		Alpha	0.05
96
		Tukey's multiple comparisons test	Mean Diff.	95.00% CI of diff.	Significant?	Summary	Adjusted P Value
SVIPKO		WT vs. SVIPKO	69	64.35 to 73.65	Yes	****	<0.0001	A-B
% climbing		WT vs. muscle rescue	7.1	2.451 to 11.75	Yes	**	0.008	A-C
25		SVIPKO vs. muscle rescue	-61.9	-66.55 to -57.25	Yes	****	<0.0001	B-C
30
25		Test details	Mean 1	Mean 2	Mean Diff.	SE of diff.	n1	n2	q	DF
		WT vs. SVIPKO	95.67	26.67	69	1.515	3	3	64.41	6
muscle rescue		WT vs. muscle rescue	95.67	88.57	7.1	1.515	3	3	6.627	6
% climbing		SVIPKO vs. muscle rescue	26.67	88.57	-61.9	1.515	3	3	57.78	6
87.5
88.2
90

## Sheet: Fig 3D
MHC/+		Statistical analysis
% climbing		Number of families	1
100		Number of comparisons per family	3
90		Alpha	0.05
100
		Tukey's multiple comparisons test	Mean Diff.	95.00% CI of diff.	Significant?	Summary	Adjusted P Value
MHC>SVIPWT		MHC/+ vs. MHC>SVIPWT	1	-8.881 to 10.88	No	ns	0.9487	A-B
% climbing		MHC/+ vs. MHC>SVIPRR	55.67	45.79 to 65.55	Yes	****	<0.0001	A-C
95		MHC>SVIPWT vs. MHC>SVIPRR	54.67	44.79 to 64.55	Yes	****	<0.0001	B-C
96
96		Test details	Mean 1	Mean 2	Mean Diff.	SE of diff.	n1	n2	q	DF
		MHC/+ vs. MHC>SVIPWT	96.67	95.67	1	3.22	3	3	0.4392	6
MHC>SVIPRR		MHC/+ vs. MHC>SVIPRR	96.67	41	55.67	3.22	3	3	24.45	6
% climbing		MHC>SVIPWT vs. MHC>SVIPRR	95.67	41	54.67	3.22	3	3	24.01	6
38
45
40

[truncated: 38 more sheets: Fig 3E, Fig 3F, Fig 3G, Fig 3H, Fig 4D, Fig 4E, Fig 5J, Fig 6C, Fig 6D, Fig 6E, Fig 6G, Fig 6I, Fig 6J, Fig 6K, Fig 7B, Fig 7C-E, Fig 7F, Fig 7G, Fig 7H, Fig 8B …]
